# Supplementary material for: Proteasome-Mediated Regulation of GATA2 Expression and Androgen Receptor Transcription in Benign Prostate Epithelial Cells
Source: Biomedicines. 2022 Feb 17;10(2):473. doi: 10.3390/biomedicines10020473 (PMC8962351; doi:10.3390/biomedicines10020473)
Supplement: Supplementary file 1 [file biomedicines-10-00473-s001.zip]

Archive with 1 entries (1 files):
- biomedicines-1574326-supplementary.pdf
